# Supplementary material for: Alpha-1 Antitrypsin-Induced Endoplasmic Reticulum Stress Promotes Invasion by Extravillous Trophoblasts
Source: Int J Mol Sci. 2021 Apr 1;22(7):3683. doi: 10.3390/ijms22073683 (PMC8037753; doi:10.3390/ijms22073683)
Supplement: Supplementary file 1 [file ijms-22-03683-s001.zip]

Archive with 4 entries (4 files):
- Supplementary materials.pptx
- __MACOSX/._Supplementary materials.pptx
- Table S1.docx
- __MACOSX/._Table S1.docx
